# Supplementary material for: Crosslinking of CD38 Receptors Triggers Apoptosis of Malignant B Cells
Source: Molecules. 2021 Jul 31;26(15):4658. doi: 10.3390/molecules26154658 (PMC8348492; doi:10.3390/molecules26154658)
Supplement: Supplementary file 1 [file molecules-26-04658-s001.zip]

Archive with 1 entries (1 files):
- molecules-1269061-supplementary.pdf
